# Supplementary material for: Understanding spatial effects in species distribution models
Source: PLoS One. 2023 May 30;18(5):e0285463. doi: 10.1371/journal.pone.0285463 (PMC10228761; doi:10.1371/journal.pone.0285463)
Supplement: S1 File — (ZIP) [file pone.0285463.s001.zip]

Archive with 2 entries (2 files):
- supporting information.tex
- Supporting information.pdf
