# Supplementary material for: Understanding spatial effects in species distribution models
Source: PLoS One. 2023 May 30;18(5):e0285463. doi: 10.1371/journal.pone.0285463 (PMC10228761; doi:10.1371/journal.pone.0285463)
Supplement: S1 File — (ZIP) [file pone.0285463.s001.zip › supporting information.tex]

% Template for PLoS
% Version 3.5 March 2018
%
% % % % % % % % % % % % % % % % % % % % % %
%
% -- IMPORTANT NOTE
%
% This template contains comments intended 
% to minimize problems and delays during our production 
% process. Please follow the template instructions
% whenever possible.
%
% % % % % % % % % % % % % % % % % % % % % % % 
%
% Once your paper is accepted for publication, 
% PLEASE REMOVE ALL TRACKED CHANGES in this file 
% and leave only the final text of your manuscript. 
% PLOS recommends the use of latexdiff to track changes during review, as this will help to maintain a clean tex file.
% Visit https://www.ctan.org/pkg/latexdiff?lang=en for info or contact us at latex@plos.org.
%
%
% There are no restrictions on package use within the LaTeX files except that 
% no packages listed in the template may be deleted.
%
% Please do not include colors or graphics in the text.
%
% The manuscript LaTeX source should be contained within a single file (do not use \input, \externaldocument, or similar commands).
%
% % % % % % % % % % % % % % % % % % % % % % %
%
% -- FIGURES AND TABLES
%
% Please include tables/figure captions directly after the paragraph where they are first cited in the text.
%
% DO NOT INCLUDE GRAPHICS IN YOUR MANUSCRIPT
% - Figures should be uploaded separately from your manuscript file. 
% - Figures generated using LaTeX should be extracted and removed from the PDF before submission. 
% - Figures containing multiple panels/subfigures must be combined into one image file before submission.
% For figure citations, please use "Fig" instead of "Figure".
% See http://journals.plos.org/plosone/s/figures for PLOS figure guidelines.
%
% Tables should be cell-based and may not contain:
% - spacing/line breaks within cells to alter layout or alignment
% - do not nest tabular environments (no tabular environments within tabular environments)
% - no graphics or colored text (cell background color/shading OK)
% See http://journals.plos.org/plosone/s/tables for table guidelines.
%
% For tables that exceed the width of the text column, use the adjustwidth environment as illustrated in the example table in text below.
%
% % % % % % % % % % % % % % % % % % % % % % % %
%
% -- EQUATIONS, MATH SYMBOLS, SUBSCRIPTS, AND SUPERSCRIPTS
%
% IMPORTANT
% Below are a few tips to help format your equations and other special characters according to our specifications. For more tips to help reduce the possibility of formatting errors during conversion, please see our LaTeX guidelines at http://journals.plos.org/plosone/s/latex
%
% For inline equations, please be sure to include all portions of an equation in the math environment.  For example, x$^2$ is incorrect; this should be formatted as $x^2$ (or $\mathrm{x}^2$ if the romanized font is desired).
%
% Do not include text that is not math in the math environment. For example, CO2 should be written as CO\textsubscript{2} instead of CO$_2$.
%
% Please add line breaks to long display equations when possible in order to fit size of the column. 
%
% For inline equations, please do not include punctuation (commas, etc) within the math environment unless this is part of the equation.
%
% When adding superscript or subscripts outside of brackets/braces, please group using {}.  For example, change "[U(D,E,\gamma)]^2" to "{[U(D,E,\gamma)]}^2". 
%
% Do not use \cal for caligraphic font.  Instead, use \mathcal{}
%
% % % % % % % % % % % % % % % % % % % % % % % % 
%
% Please contact latex@plos.org with any questions.
%
% % % % % % % % % % % % % % % % % % % % % % % %

\documentclass[10pt,letterpaper]{article}
\usepackage[top=0.85in,left=2.75in,footskip=0.75in]{geometry}

% amsmath and amssymb packages, useful for mathematical formulas and symbols
\usepackage{amsmath,amssymb}

% Use adjustwidth environment to exceed column width (see example table in text)
\usepackage{changepage}

% Use Unicode characters when possible
\usepackage[utf8x]{inputenc}

% textcomp package and marvosym package for additional characters
\usepackage{textcomp,marvosym}

% cite package, to clean up citations in the main text. Do not remove.
\usepackage{cite}

% Use nameref to cite supporting information files (see Supporting Information section for more info)
\usepackage{nameref,hyperref}

% line numbers
\usepackage[right]{lineno}

% ligatures disabled
\usepackage{microtype}
\DisableLigatures[f]{encoding = *, family = * }

% color can be used to apply background shading to table cells only
\usepackage[table]{xcolor}

% array package and thick rules for tables
\usepackage{array}

\usepackage{float}
\usepackage{booktabs}
\usepackage{multirow}
\usepackage{lscape}

% para añadir colores en el texto:
\usepackage{color}
\newcommand{\azul}{\color{blue}}
\newcommand{\rojo}{\color{red}}

% create "+" rule type for thick vertical lines
\newcolumntype{+}{!{\vrule width 2pt}}

% create \thickcline for thick horizontal lines of variable length
\newlength\savedwidth
\newcommand\thickcline[1]{%
  \noalign{\global\savedwidth\arrayrulewidth\global\arrayrulewidth 2pt}%
  \cline{#1}%
  \noalign{\vskip\arrayrulewidth}%
  \noalign{\global\arrayrulewidth\savedwidth}%
}

% \thickhline command for thick horizontal lines that span the table
\newcommand\thickhline{\noalign{\global\savedwidth\arrayrulewidth\global\arrayrulewidth 2pt}%
\hline
\noalign{\global\arrayrulewidth\savedwidth}}


% Remove comment for double spacing
%\usepackage{setspace} 
%\doublespacing

% Text layout
\raggedright
\setlength{\parindent}{0.5cm}
\textwidth 5.25in 
\textheight 8.75in

% Bold the 'Figure #' in the caption and separate it from the title/caption with a period
% Captions will be left justified
\usepackage[aboveskip=1pt,labelfont=bf,labelsep=period,justification=raggedright,singlelinecheck=off]{caption}
\renewcommand{\figurename}{Fig}

% Use the PLoS provided BiBTeX style
\bibliographystyle{plos2015}

% Remove brackets from numbering in List of References
\makeatletter
\renewcommand{\@biblabel}[1]{\quad#1.}
\makeatother


% Header and Footer with logo
\usepackage{lastpage,fancyhdr,graphicx}
\usepackage{epstopdf}
%\pagestyle{myheadings}
\pagestyle{fancy}
\fancyhf{}
%\setlength{\headheight}{27.023pt}
%\lhead{\includegraphics[width=2.0in]{PLOS-submission.eps}}
\rfoot{\thepage/\pageref{LastPage}}
\renewcommand{\headrulewidth}{0pt}
\renewcommand{\footrule}{\hrule height 2pt \vspace{2mm}}
\fancyheadoffset[L]{2.25in}
\fancyfootoffset[L]{2.25in}
\lfoot{\today}

%% Include all macros below

\newcommand{\lorem}{{\bf LOREM}}
\newcommand{\ipsum}{{\bf IPSUM}}

%% END MACROS SECTION


\begin{document}
\vspace*{0.2in}

% Title must be 250 characters or less.
\begin{flushleft}
{\Large
\textbf\newline{Understanding spatial effects in species distribution models} % Please use "sentence case" for title and headings (capitalize only the first word in a title (or heading), the first word in a subtitle (or subheading), and any proper nouns).
}
\newline
% Insert author names, affiliations and corresponding author email (do not include titles, positions, or degrees).
\\
Iosu Paradinas\textsuperscript{1,2*},
Janine Illian\textsuperscript{2},
Sophie Smout\textsuperscript{2,3}
\\
\bigskip
\textbf{1} Scottish Ocean's Institute. University of St Andrews. East sands, St Andrews, UK.
\\
\textbf{2} AZTI, Txatxarramendi Ugartea z/g, 48395, Sukarrieta, Bizkaia, Spain
\\
\textbf{3} School of Mathematics and Statistics, University of Glasgow, Glasgow, G12 8QQ, UK
\\
\bigskip

* ip30@st-andrews.ac.uk


% Include only the SI item label in the paragraph heading. Use the \nameref{label} command to cite SI items in the text.

\section{Supporting information}

This document explains the procedure that we followed to create the Table~2 of the manuscript. To do so we use a single simulated species distribution (as compared to 50 simulations in the study) that is also driven by three spatially structured environmental covariates acting at different spatial scales and a geographical range dispersion process. 

We fitted all the models described in the manuscript and we computed SIP scores between each model's spatial effect and all the possible different combinations of covariate surfaces. By doing so, we get Table~\ref{tab1:annex}, which displays highest SIP scores along the diagonal, matching the combination of drivers (columns) with the covariates that are missing in the fitted models (rows).

\begin{table}[ht]
%\tiny
\centering
\begin{tabular}{llrrrrrrrr}
&&\multicolumn{8}{c}{Combination of drivers}\\
  \cmidrule(l){3-10}
& Model& Dispersion & S & M & L & S \& M & S \& L & M \& L & S, M \& L  \\ 
  \cmidrule(l){2-10}
& M\_0 & -0.01 & 0.43 & 0.57 & 0.49 & 0.71 & 0.55 & 0.73 & \textbf{0.82}  \\ 
  \cmidrule(l){2-10}
  & M\_S & 0.12 & -0.04 & 0.73 & 0.43 & 0.49 & 0.25 & \textbf{0.85} & 0.59  \\ 
  \cmidrule(l){2-10}
  & M\_M & 0.03  & 0.50 & 0.19 & 0.69 & 0.47 & \textbf{0.72} & 0.46 & 0.72 \\ 
  \cmidrule(l){2-10}
  & M\_L & 0.05 & 0.40 & 0.75 & 0.06 & \textbf{0.78} & 0.33 & 0.65 & 0.75  \\ 
  \cmidrule(l){2-10}
 &  M\_SM & 0.16 & 0.03 & -0.09 & \textbf{0.81} & -0.03 & 0.48 & 0.46 & 0.33  \\ 
  \cmidrule(l){2-10}
  & M\_SL & 0.11 & -0.06 & \textbf{0.83} & -0.15 & 0.57 & 0.01 & 0.76 & 0.53  \\ 
  \cmidrule(l){2-10}
  & M\_ML  & 0.01 & \textbf{0.64} & 0.13 & 0.03 & 0.57 & 0.54 & 0.05 & 0.57  \\
  \cmidrule(l){2-10} 
  & M\_SML & \textbf{0.22} & -0.05 & 0.17 & -0.12 & -0.00 & -0.12 & 0.10 & 0.09  \\ 
  \cmidrule(l){2-10}
\end{tabular}
\caption{SIP scores between fitted spatial effects and all the combinations of covariate surfaces. Scores must be read by row. Values closer to one reflect bigger resemblance between spatial fields.}
\label{tab1:annex}
\end{table}

Once we repeat the simulation 50 times we get 50 SIP scores for each position in the table, which could be summarised by the mean and standard deviation of these 50 values. However, we decided to use the difference between the best SIP score for each model and combinations of covariate fields because results were clearer, i.e. differences by row in the Table~\ref{tab1:annex}. This way Table~\ref{tab1:annex} becomes Table~\ref{tab2:annex}, where zero values represents the best SIP score per model (by row) and the rest of the scores represent the SIP score difference with respect to the best score by row.

\begin{table}[ht]
%\tiny
\centering
\begin{tabular}{llrrrrrrrr}
&&\multicolumn{8}{c}{Combination of drivers}\\
  \cmidrule(l){3-10}
& Model& Dispersion & S & M & L & S \& M & S \& L & M \& L & S, M \& L  \\ 
  \cmidrule(l){2-10}
& M\_0 & 0.83 & 0.39 & 0.24 & 0.32 & 0.11 & 0.27 & 0.08 & \textbf{0.00} \\ 
  \cmidrule(l){2-10}
   & M\_S & 0.74 & 0.89 & 0.13 & 0.43 & 0.36 & 0.60 & \textbf{0.00} & 0.26 \\ 
  \cmidrule(l){2-10}
   & M\_M & 0.70 & 0.23 & 0.53 & 0.03 & 0.26 & \textbf{0.00} & 0.26 & 0.01 \\ 
  \cmidrule(l){2-10}
   & M\_L & 0.74 & 0.38 & 0.03 & 0.72 & \textbf{0.00} & 0.45 & 0.13 & 0.03 \\ 
  \cmidrule(l){2-10}
  &  M\_SM & 0.66 & 0.78 & 0.90 & \textbf{0.00} & 0.85 & 0.33 & 0.35 & 0.48 \\ 
  \cmidrule(l){2-10}
  &  M\_SL & 0.72 & 0.90 & \textbf{0.00} & 0.99 & 0.26 & 0.82 & 0.07 & 0.30 \\ 
  \cmidrule(l){2-10}
  &  M\_ML & 0.63 & \textbf{0.00} & 0.51 & 0.61 & 0.06 & 0.10 & 0.59 & 0.07 \\ 
  \cmidrule(l){2-10}
  &  M\_SML & \textbf{0.00} & 0.28 & 0.05 & 0.34 & 0.23 & 0.35 & 0.13 & 0.13 \\ 
  \cmidrule(l){2-10}
\end{tabular}
\caption{The difference in score between the best SIP score and the rest for each model (by row). Values closer to zero reflect bigger resemblance between spatial fields.}
\label{tab2:annex}
\end{table}


\end{document}
